# Supplementary material for: High diversity stabilizes the thermal resilience of pollinator communities in intensively managed grasslands
Source: Nat Commun. 2015 Aug 10;6:7989. doi: 10.1038/ncomms8989 (PMC4918356; doi:10.1038/ncomms8989)
Supplement: Supplementary Data 1 — The diversity of flowering plant species for each plot [file ncomms8989-s2.xlsx]

## Sheet: Blatt1
region	plot_ID	plant species richness	flowering area [cm2]	eH'	Number of surveys
Swabian Alb	AEG01	14	128417	2.85	4
	AEG02	13.25	47720.7	2.77	4
	AEG03	17.5	15151.4	5.29	8
	AEG04	12.75	8517.1	3.5	4
	AEG05	12.5	57591.9	2.72	8
	AEG06	12	47264.2	3.63	5
	AEG07	19.38	12808.5	6.54	8
	AEG08	22.17	12222.2	5.93	6
	AEG09	20.5	23384.1	5.91	8
	AEG16	15	45058.8	3.69	2
	AEG17	15.25	50113.6	2.75	4
	AEG22	21	20945.6	9.01	1
	AEG26	22.67	15780.6	5.93	3
	AEG27	29	13366.8	7.36	1
	AEG29	18.5	7418.28	4.6	2
	AEG48	22.67	11041.3	8.15	3
	AEG48	25.5	17671.3	6.42	2
Hainich	HEG01	9.75	5963.78	3.6	4
	HEG02	6.4	20075.1	1.58	5
	HEG03	8	6117.21	3.17	3
	HEG04	3.5	908.24	2.28	2
	HEG05	9.67	15052.1	1.48	3
	HEG06	12	13036.5	2.91	6
	HEG07	13.43	37595.7	2.65	7
	HEG08	13.83	33123.1	4.53	6
	HEG09	11.5	595.92	5.59	2
	HEG10	15	13170.2	5.97	1
	HEG15	8	84022.8	2.32	1
	HEG17	18	13450.9	6.33	1
	HEG18	34	92080.5	2.79	1
	HEG20	26	99764.8	5.07	2
	HEG26	10	3979.15	3.65	1
	HEG28	20	43606.6	5.15	1
	HEG29	16	13227.1	5.47	1
	HEG31	16	12029.4	3.58	2
	HEG41	17.5	15341.1	6.35	2
	HEG42	24	73148	5.39	1
	HEG44	29	104939	3.94	1
	HEG47	13	41400.8	2.37	1
	HEG48	16.67	31327.4	3.94	3
