# Supplementary material for: High diversity stabilizes the thermal resilience of pollinator communities in intensively managed grasslands
Source: Nat Commun. 2015 Aug 10;6:7989. doi: 10.1038/ncomms8989 (PMC4918356; doi:10.1038/ncomms8989)
Supplement: Supplementary Data 2 — Species list of all pollinators and their body size [file ncomms8989-s3.xlsx]

## Sheet: Blatt1
order	species	body size [mm]	predicted body mass [mg]
Coleoptera	Agriotes gallicus	7.44	6.72
	Agriotes obscurus	11.92	21.64
	Agriotes sputator	6.24	4.36
	Amara familiaris	6.73	5.25
	Anaspis frontalis	3.8	1.31
	Athous bicolor	9.05	10.9
	Athous haemorrhoidalis	12.96	26.69
	Bruchus rufimanus	5.16	2.74
	Cantharis flavilabris	5.92	3.83
	Cantharis fusca	15.01	38.59
	Cantharis livida	12.45	24.13
	Cetonia aurata	18.26	63.29
	Ceutorhynchus assimilis	2.65	0.55
	Chrysanthia geniculata	6.46	4.75
	Cidnopus aeruginosus	10.55	15.96
	Coccinella septumpunctata	8.08	8.24
	Cryptocephalus hypochoeridis	5.57	3.3
	Cryptocephalus populi	3.53	1.09
	Cryptocephalus sericeus	6.57	4.95
	Cryptocephalus vittatus	4.9	2.42
	Dasytes niger	4.74	2.23
	Dasytes plumbeus	4.57	2.04
	Dinoptera collaris	8.94	10.58
	Eusomus ovulum	7.1	5.99
	Glocianus punctiger	2.87	0.67
	Harpalus affinis	9.89	13.59
	Hemicrepidius hirtus	10.55	15.96
	Hemicrepidius niger	10.9	17.31
	Hoplia argentea	10.63	16.26
	Hypoganus inunctus 1)	11	7.71
	Lagria hirta	7.9	7.79
	Malachius bipustulatus	6.94	5.66
	Mordellistena brevicauda	4.23	1.69
	Mordellochroa abdominalis	5.86	3.74
	Oedemera femorata	9.52	12.36
	Oedemera lurida	6.42	4.68
	Oedemera virescens	7.63	7.15
	Phyllobius betulinus	6.95	5.68
	Phyllobius pyri	6.44	4.71
	Phyllopertha horticola	10.22	14.75
	Phyllotreta vittula	3.6	1.15
	Poecilus versicolor	11.4	19.36
	Propylea quatuordecimpunctata	10.84	17.08
	Pseudovadonia livida	8	8.04
	Rhagonycha fulva	4.97	2.5
	Rhagonycha limbata	7.38	6.59
	Stenurella melanura	8.42	9.12
	Tytthaspis sedecimpunctata	3.66	1.19
	Zacladus geranii	2.77	0.61
Diptera	Adia cinerella	5.31	1.36
	Allophorocera ferruginea	8.17	3.86
	Ancistrocerus nigricornis	13.5	13.1
	Angioneura fimbriata	4.39	0.86
	Anthomyia liturata	5.69	1.61
	Azelia trigonica	3.06	0.36
	Bellardia bayeri	7.39	3.03
	Bellardia pandia	10.43	6.99
	Bellardia viarum	8.38	4.11
	Bellardia vulgaris	8.58	4.35
	Bibio johannis	6.62	2.32
	Bibio leucopterus	9.53	5.61
	Bicellaria spuria	3.51	0.5
	Bicellaria sulcata	3.63	0.54
	Billaea triangulifera	9.83	6.05
	Bithia spreta	8.44	4.18
	Blaesoxipha laticornis	6.74	2.42
	Blaesoxipha plumicornis	6.11	1.91
	Blondelia nigripes	8.5	4.25
	Bombylius atra	5.96	1.8
	Bombylius major	9.96	6.25
	Bombylius venosus	10.14	6.53
	Botanophila biciliaris	7.04	2.69
	Botanophila brunneilinea	6.9	2.56
	Botanophila discreta	6.81	2.48
	Botanophila fugax	5.77	1.66
	Botanophila seneciella	4.78	1.05
	Botanophila striolata	6.06	1.87
	Botanophila varicolor	8.14	3.83
	Brachicoma devia	8.45	4.19
	Calliopum aeneum 2)	4.25	0.79
	Calliphora vicina	10.33	6.83
	Calliphora vomitoria	11.9	9.63
	Calythea nigricans	4.91	1.12
	Cheilosia albitarsis	9.91	6.17
	Cheilosia barbata	9.4	5.43
	Cheilosia canicularis	13.69	13.55
	Cheilosia gigantea	9.73	5.9
	Cheilosia impressa	6.77	2.45
	Cheilosia lenis	10.32	6.81
	Cheilosia pagana	8.02	3.69
	Cheilosia ranunculi	10.6	7.27
	Cheilosia scutellata	9.98	6.28
	Cheilosia soror	10.3	6.78
	Cheilosia vernalis	7.48	3.12
	Cheilosia vulpina	10.51	7.12
	Chloromyia formosa	7.14	2.78
	Chlorops pumilionis	3.88	0.64
	Chrysogaster basalis	8.12	3.8
	Chrysogaster solstitialis	8.49	4.24
	Chrysotoxum arcuatum	13.45	12.98
	Chrysotoxum bicinctum	12.03	9.89
	Chrysotoxum festivum	14.01	14.34
	Chrysotoxum vernale	13.05	12.06
	Chyliza extenuata	6.79	2.47
	Coenosia infantula	3.86	0.63
	Coenosia pedella	3.16	0.39
	Coenosia pumila	4.27	0.8
	Coenosia tigrina	5.86	1.73
	Coptocephala rubicunda	5.25	1.32
	Cynomya mortuorum	11.69	9.22
	Dasysyrphus albostriatus	10.46	7.04
	Dasysyrphus hilaris	11.19	8.29
	Dasysyrphus pinastri	9.61	5.73
	Dasysyrphus tricinctus	11.64	9.13
	Delia coarctata	6.43	2.16
	Delia floricola	6.4	2.14
	Delia florilega	4.23	0.78
	Delia lophota	6.45	2.18
	Delia platura	4.51	0.92
	Delia radicum	6.72	2.4
	Dexia rustica	11.8	9.44
	Dilophus febrilis	8.28	3.99
	Dilophus femoratus	6.22	1.99
	Dilpohus humeralis	4.92	1.13
	Dinera ferina	11.93	9.69
	Dioctria atricapilla	2.95	0.33
	Diplonerva nitidula	7.22	2.86
	Dolichpus ungulatus	8.24	3.94
	Drino vicina	5.28	1.34
	Ecoptomera pallescens	6.92	2.58
	Eggisops pecchiolii	4.04	0.7
	Eloceria delecta	10.96	7.88
	Empis aestiva	4.24	0.79
	Empis caudatula	4.73	1.03
	Empis ciliata	9.62	5.74
	Empis dimidiata	6.81	2.48
	Empis femorata	7.77	3.42
	Empis genualis	3	0.34
	Empis grisea	7.38	3.02
	Empis laminata	4.18	0.76
	Empis lepidopus	5.55	1.51
	Empis livida	10.42	6.97
	Empis mariae 3)	2.7	4.88
	Empis nigripes	3.7	0.57
	Empis nuntia	4.08	0.72
	Empis opaca	8.45	4.19
	Empis pseudonuntia	5.84	1.71
	Empis sericans 4)	9	4.88
	Empis stercorea	5.7	1.61
	Epicampocera succinata	8.35	4.07
	Episyrphus balteatus	11.06	8.06
	Eriothrix rufomaculatus	9.32	5.32
	Eristalinus sepulchralis	10.86	7.71
	Eristalis abusiva	11.72	9.28
	Eristalis arbustorum	11.04	8.03
	Eristalis horticola	12.59	11.05
	Eristalis nemorum	13.47	13.03
	Eristalis similis	14.12	14.61
	Eristalis tenax	14.98	16.88
	Estheria cristata	10.95	7.87
	Eudasyphora cyanicolor	7.96	3.62
	Eumerus strigatus	8.08	3.76
	Eupeodes bucculatus	10.13	6.51
	Eupeodes corollae	10.29	6.76
	Eupeodes latifasciatus	9.28	5.26
	Eupeodes luniger	9.88	6.13
	Eurithia connivens	9.94	6.22
	Eurychaeta palpalis	11.52	8.9
	Exorista mimula	6.94	2.6
	Exorista rustica	8.87	4.71
	Exorista tubulosa	9.2	5.15
	Fannia armata	4.67	1
	Fannia canicularis	6.27	2.03
	Fannia latipalpis	5.54	1.51
	Fannia postica	4.95	1.15
	Fannia rondanii	3.7	0.57
	Fannia serena	4.41	0.87
	Fannia sociella	4.77	1.05
	Fannia umbrosa	4.37	0.85
	Geomyza tripunctata	3.43	0.47
	Gonia capitata	13.3	12.63
	Gonia geniculata	12.38	10.61
	Graphomya maculata	8.36	4.08
	Haematopota pluvialis	11.46	8.79
	Hebecnema nigra	4.84	1.09
	Hebecnema umbratica	4.84	1.09
	Hebecnema vespertina	4.69	1.01
	Helina impuncta	7.77	3.42
	Helina latitarsis	6.16	1.95
	Helina laxifrons	7.47	3.11
	Helina obscurata	6.8	2.47
	Helina quadrum	7.81	3.46
	Helina reversio	5.71	1.62
	Helina trivittata	7.59	3.23
	Helophilus hybridus	15.44	18.17
	Helophilus pendulus	13.22	12.45
	Helophilus trivittatus	15.93	19.61
	Heringia latitarsis	7.2	2.84
	Heterostylodes nominabilis	3.61	0.53
	Heterostylodes obscurus	4.18	0.76
	Hilara longivittata	3.34	0.44
	Hybomitra ciureai	14.58	15.8
	Hydrophoria silvicola	5.91	1.76
	Hydrotaea albipuncta	4.74	1.03
	Hydrotaea dentipes	8.23	3.93
	Hydrotaea meteorica	5.42	1.43
	Hydrotaea pandellei	5.99	1.82
	Hydrotaea parva	3.75	0.59
	Hylemya urbica	5.68	1.6
	Hylemya vagans	8.6	4.37
	Hylemya variata	6.13	1.92
	Hylemyza partita	4.14	0.74
	Leptogaster cylindrica	10.85	7.69
	Limnia unguicornis	5.59	1.54
	Linnaemya picta	11.79	9.42
	Loewia phaeoptera	4.28	0.81
	Lonchoptera bifurcata	2.45	0.21
	Lophosceles cinereiventris	5.61	1.55
	Lucilia caesar	8.69	4.49
	Lucilia illustris	9.49	5.56
	Lucilia sericata	8.01	3.68
	Lucilia silvarum	9.47	5.53
	Lydella stabulans	7.12	2.77
	Machimus rusticus	16.93	22.75
	Macquartia praefica	8.64	4.42
	Meigenia dorsalis	6.19	1.97
	Meigenia unicata	6.58	2.28
	Melanagromyza chaerophylli	1.65	0.08
	Melangyna labiatarum	8.5	4.25
	Melanogaster nuda	5.95	1.79
	Melanomya nana	4.29	0.81
	Melanostoma mellinum agg.	6.51	2.23
	Melanostoma scalare	8.1	3.78
	Melinda gentilis	6.18	1.96
	Melinda viridicyanea	8.28	3.99
	Meliscaeva cinctella	10.63	7.32
	Merodon equestris	15.88	19.46
	Meromyza femorata	4.64	0.98
	Mesembrina meridiana	12.46	10.77
	Microchrysa flavicornis	4.74	1.03
	Microsoma exiguum	4.44	0.88
	Morellia aenescens	7.16	2.8
	Morellia hortorum	7.78	3.43
	Morellia podagrica	7.94	3.6
	Morellia simplex	7.07	2.72
	Musca autumnalis	5.74	1.64
	Musca domestica	7.06	2.71
	Musca osiris	5.43	1.43
	Muscina levida	7.47	3.11
	Muscina pascuorum	9.53	5.61
	Muscina prolapsa	8	3.67
	Myathropa florea	14.96	16.82
	Mydaea nebulosa	7.25	2.89
	Myospila meditabunda	6.79	2.47
	Neomyia cornicina	6.99	2.64
	Neomyia viridescens	8.59	4.36
	Nephrotoma appendiculata	14.88	16.6
	Nephrotoma flavescens	10.58	7.24
	Nilea rufiscutellaris	8.84	4.68
	Nowickia ferox	14.36	15.22
	Nyctia halterata	6.59	2.29
	Ocytata pallipes	7.97	3.64
	Onesia floralis	8.7	4.5
	Opesia cana	8	3.67
	Ophiomyia nasuta	2.57	0.24
	Opomyza germinationis	5.47	1.46
	Orellia falcata	7.13	2.78
	Oscinella frit	2.38	0.2
	Oscinella nigerrima 5)	1.75	0.09
	Oxyna flavipennis	5.97	1.8
	Pales pavida	8.55	4.31
	Paracraspedothrix montivaga	3.19	0.4
	Paragus haemorrhous	5.55	1.51
	Paramacronychia flavipalpis	11.92	9.67
	Parasyrphus annulatus	8.11	3.79
	Pegomya meridiana	3.33	0.44
	Pegoplata aestiva	5.13	1.25
	Pegoplata infirma	4.1	0.73
	Pegoplata nigroscutellata	5.35	1.38
	Pelecocera tricincta	5.29	1.35
	Phaonia angelicae	8.31	4.02
	Phaonia consobrina	9.41	5.44
	Phaonia meigeni	8.68	4.47
	Phaonia pallida	7.15	2.79
	Phaonia rufiventris	7.5	3.14
	Phaonia serva	9.72	5.89
	Phasia hemiptera	10.96	7.88
	Phasia obesa	5.93	1.78
	Phasia pusilla	4.35	0.84
	Pherbellia cinerella	5.04	1.2
	Pherbellia griseola	3.8	0.61
	Phorbia bartaki	4.26	0.8
	Phorbia genitalis	4.38	0.85
	Phorbia juncorum	4.49	0.91
	Phorbia unipila	4.85	1.09
	Phryxe heraclei	7.75	3.4
	Physiphora alceae	5.44	1.44
	Phytomyza albipennis	3.29	0.43
	Pipiza noctiluca	9.52	5.6
	Pipiza quadrimaculata	7.4	3.04
	Pipizella viduata	6.02	1.84
	Platycheirus albimanus	7.24	2.88
	Platycheirus clypeatus	7.94	3.6
	Platycheirus europaeus	8.86	4.7
	Platycheirus manicatus	9.59	5.7
	Platycheirus peltatus	9.75	5.93
	Platycheirus tarsalis	7.8	3.45
	Platymya fimbriata	6.53	2.24
	Platypalpus agilis	3.74	0.58
	Platypalpus albiseta	3.15	0.39
	Platypalpus cruralis	5.83	1.7
	Platystoma seminationis	5.71	1.62
	Polietes lardarius	8.88	4.73
	Pollenia amentaria	10.03	6.36
	Pollenia angustigena	7.58	3.22
	Pollenia hungarica	7.17	2.81
	Pollenia labialis	8.48	4.23
	Pollenia pediculata	7.15	2.79
	Pollenia rudis	6.84	2.51
	Prosena siberita	5.19	1.29
	Protocalliphora falcozi	9.8	6.01
	Protocalliphora peusi	10.54	7.17
	Protophormia terraenovae 6)	8.5	4.25
	Psila merdaria 7)	8.4	4.13
	Pyrellia rapax	11.78	9.4
	Ravinia pernix	9.89	6.14
	Rhagio scolopaceus	10.32	6.81
	Rhagio strigosus	8.99	4.87
	Rhamphomyia longipes	10.81	7.62
	Rhamphomyia sulcata	13.03	12.01
	Rhingia campestris	7.78	3.43
	Rhinomorinia sarcophagina	5.12	1.24
	Saltella sphondylii	4.38	0.85
	Sarcophaga aratrix	10.32	6.81
	Sarcophaga bulgarica	7.48	3.12
	Sarcophaga caerulescens	7.42	3.06
	Sarcophaga carnaria	5.35	1.38
	Sarcophaga crassimargo	8.79	4.61
	Sarcophaga depressifrons	7.93	3.59
	Sarcophaga dissimilis	2.9	0.32
	Sarcophaga incisilobata	15.38	18
	Sarcophaga jeanleclercqi	10.55	7.19
	Sarcophaga melanura	7.15	2.79
	Sarcophaga nemoralis	6.84	2.51
	Sarcophaga noverca	8.43	4.17
	Sarcophaga pumila	10.7	7.44
	Sarcophaga schineri	9.85	6.08
	Sarcophaga subvicina	7.48	3.12
	Sarcophaga vagans	10.14	6.53
	Sarcophaga variegeta	5.74	1.64
	Sarcophaga vivina	9.47	5.53
	Scaeva pyrastri	13.02	11.99
	Scaeva selenitica	14.73	16.2
	Scaptomyza graminum	2.18	0.16
	Scathophaga stercoraria	9.14	5.07
	Scatopsciara sp.	NA	NA
	Schwenckfeldina carbonaria	3.98	0.68
	Sciara flavimana	3.88	0.64
	Sepsis cynipsea	3.86	0.63
	Sepsis duplicata	2.33	0.19
	Sepsis thoracica	3.58	0.52
	Sicus ferrugineus	10.12	6.49
	Siphona geniculata	5.69	1.61
	Siphonella oscinina	7.25	2.89
	Solieria pacifica	7.76	3.41
	Sphaerophoria interrupta group	7.25	2.89
	Sphaerophoria scripta	8.53	4.29
	Sphaerophoria taeniata	9.2	5.15
	Strongygaster globula	6.16	1.95
	Synathica parvula	5.21	1.3
	Syritta pipiens	3.82	0.61
	Syrphus ribesii	8.88	4.73
	Syrphus torvus	10.63	7.32
	Syrphus vitripennis	10.75	7.52
	Tachina fera	10.89	7.76
	Tachina magnicornis	11.93	9.69
	Tephritis crepidis	4.25	0.79
	Thecophora atra	7.01	2.66
	Thecophora cinerascens 8)	4.5	0.91
	Thecophora distincta	5.96	1.8
	Thecophora fulvipes	5.23	1.31
	Thereva valida	11.18	8.28
	Thricops cunctans	6.29	2.05
	Thricops longipes	8.59	4.36
	Thricops nigrifrons	7.4	3.04
	Thricops semicinereus	5.8	1.68
	Tipula vernalis	19.17	30.81
	Tolmerus atricapillus	15.16	17.38
	Toxoneura quinquemaculata	5.33	1.37
	Trachysiphonella ruficeps 9)	1.5	0.06
	Trachysiphonella scutellata	2.68	0.26
	Trichactia pictiventris	6.14	1.93
	Trixa conspersa	10.66	7.37
	Volucella bombylans	16.87	22.55
	Volucella pellucens	16.99	22.94
	Voria ruralis	7.8	3.45
	Winthemia quadripustulata	9.7	5.86
	Xanthogramma pedissequum	11.65	9.15
Hymenoptera	Andrena agilissima	16.96	30.74
	Andrena anthrisci	7.63	4.53
	Andrena bicolor	10.95	10.67
	Andrena carantonica	13.61	18.01
	Andrena chrysosceles	10.02	8.63
	Andrena cineraria	13.23	16.82
	Andrena combinata	10.88	10.51
	Andrena dorsata	9.57	7.74
	Andrena flavipes	11.63	12.33
	Andrena florivaga	10.14	8.88
	Andrena fucata	10.64	9.97
	Andrena fulva	13.75	18.47
	Andrena fulvago	8.31	5.54
	Andrena gravida	14.01	19.32
	Andrena haemorrhoa	11.38	11.71
	Andrena minutula	6.43	3.03
	Andrena nigroaenaea	13.95	19.12
	Andrena nitida	14.74	21.85
	Andrena nitiduscula	8.65	6.09
	Andrena potentillae	7.89	4.9
	Andrena proxima	10.34	9.31
	Andrena semilaevis	8.23	5.41
	Andrena subopaca	6.79	3.44
	Andrena tibialis	13.58	17.92
	Andrena varians	12.11	13.59
	Apis mellifera	13.54	17.79
	Arge rustica	7.05	3.76
	Athalia rosae	7.05	3.76
	Bombus bohemicus	20.82	50.79
	Bombus hortorum	18.41	37.56
	Bombus humilis	13.02	16.19
	Bombus lapidarius	17.01	30.96
	Bombus lucorum agg.	14.46	20.86
	Bombus pascuorum	18.81	39.59
	Bombus pratorum	11.73	12.59
	Bombus rupestris	22.74	63.1
	Bombus soroeensis	16.94	30.65
	Bombus subterraneus	21.8	56.87
	Bombus sylvarum	12.87	15.74
	Bombus terrestris	13.18	16.67
	Bombus vestalis	20.3	47.73
	Bombus wurflenii	16.27	27.78
	Brachymeria sp.	NA	NA
	Cephus pygmeus	9.52	7.64
	Chelostoma florisomne11)	5.5	2.11
	Formica cunicularia	4.65	1.43
	Formica lusatica	7	3.7
	Halictus eurygnathus	10.6	9.88
	Halictus rubicundus	11.54	12.11
	Halictus simplex	9.78	8.15
	Halictus tumulorum	6.66	3.29
	Hylaeus annularis	5.98	2.56
	Lasioglossum albipes	8.44	5.74
	Lasioglossum calceatum	9.96	8.51
	Lasioglossum fulvicorne	6.93	3.61
	Lasioglossum laevigatum	8.04	5.12
	Lasioglossum laticeps	6.63	3.25
	Lasioglossum lativentre	6.94	3.62
	Lasioglossum leucopus	5.42	2.04
	Lasioglossum leucozonium	9.45	7.51
	Lasioglossum lineare	6.73	3.37
	Lasioglossum minutulum	5.16	1.82
	Lasioglossum morio	5.01	1.7
	Lasioglossum pauxillum	6.02	2.6
	Lasioglossum villosulum	6.35	2.94
	Lasioglossum zonulum	8.45	5.76
	Lasius emarginatus	3.11	0.57
	Lasius niger	3.98	1
	Melitta haemorrhoidalis	10.4	9.44
	Myrmica rubra	4.63	1.42
	Myrmica ruginodis	4.45	1.29
	Nomada flavoguttata	5.61	2.21
	Osmia bicornis	10.53	9.72
	Selandrina serva	6.44	3.04
	Sphecodes ephippius	7.52	4.37
	Sphecodes ferruginatus	7.62	4.51
	Sphecodes hyalinatus	5.79	2.37
	Tapinoma ambiguum	14.23	20.06
	Temnothorax saxonicus	3.28	0.65
	Tenthredo atra	12.81	15.56
	Tenthredo notha	10.07	8.74
	Tenthredo temula	12.31	14.14
	Tenthredo vespa	11.16	11.17
	Tiphia femorata	8.19	5.35
	Trachusa byssinum	10.8	10.33
Lepidoptera	Adscita statices	26.5	147.32
	Aglais io	21.15	76.02
	Aglais urticae	17.7	45.12
	Aphantopus hyperantus	14.05	22.96
	Coenonympha glycerion	10.11	8.79
	Cupido minimus	8.4	5.12
	Cyaniris semiargus 12)	13.5	20.43
	Erebia aethiops	14.37	24.52
	Erynnis tages 12)	24.5	117.01
	Hesperia comma	17.34	42.49
	Maniola jurtina	15.35	29.74
	Melanargia galathea	16.11	34.26
	Melitaea aurelia 12)	12.35	15.76
	Nymphalis polychloros 12)	52.5	1102.31
	Ochlodes sylvanus 12)	14.8	26.73
	Papilio machaon	25.6	133.11
	Pieris brassicae	21.9	84.19
	Pieris napi	16.26	35.2
	Pieris rapae	17.02	40.23
	Plebeius argus/argyrognomon/ideas agg.	12.3	15.57
	Polyommatus bellargus	12.43	16.06
	Polyommatus coridon	13.79	21.74
	Polyommatus icarus	11.28	12.1
	Thymelicus lineola	13.98	22.63
	Thymelicus sylvestris	14.88	27.16
	Vanssa cardui	20.3	67.41
	Zygaena carniolica	13.16	18.97
	Zygaena filipendulae	17.03	40.3
References of body size data:
1) Candèze M E (1863): Monographie des Elatérides, tome quatrième. Mémoires de la Société Royale des Sciences de Liège, 17, 1-556.
2) Khaghaninia S, Zarghani E & Shatalkin A (2014): Preliminary study of Lauxaniid flies (Diptera: Luxaniidae) of Horand in the East Azerbaijan province with two new records for the Iranian fauna. Journal of Crop Protection, 3, 523-529.
3) Syrovátka O (1991): Two new species of Empis s.str. (Diptera, Empididae) from central Europe, Acta entomologica bohemoslovaca, 88, 139-144.
4) Chvála M (1994): The Empidoidea (Diptera) of Fennoscandia and Denmark: III, Genus Empis, Fauna Entomologica Scandinavica, vol. 29, Brill, Leiden, 192p.
5) Nartshuk E & Andersson H (2013): The Fruit Flies (Chloropidae, Diptera) of Fennoscandia and Denmark, Fauna Entomologica Scandinavica, vol. 43, Brill, Leiden, 277 p.
6) Shatalkin A & Merz B (2010): The Psilidae (Diptera, Acalyptrata) of Switzerland, with description of two new species from Central Europe, Revue suisse de Zoologie, 117, 771-800.
7) http://home.hccnet.nl/mp.van.veen/conopidae/thecophora.html
8) Emilia Nartshuk, Zoological Institute, Russian Academy of Sciences, St. Petersburg, Russia, personal communication of an anonymous reviewer (2 June 2015)
9) Westrich P (1989): Die Wildbienen Baden-Württembergs. Ulmer Verlag, Stuttgart
10) Settele J, Steiner R, Reinhardt R, Feldmann R (2005): Schmetterlinge. Die Tagfalter Deutschlands. Ulmer Verlag, Stuttgart.
NA: not applicable (no data found)
